# Supplementary material for: Association Between Balance and Hip Muscle Strength in Inline Skaters
Source: J Funct Morphol Kinesiol. 2025 Aug 29;10(3):331. doi: 10.3390/jfmk10030331 (PMC12452686; doi:10.3390/jfmk10030331)
Supplement: Supplementary file 1 [file jfmk-10-00331-s001.zip]

Archive with 1 entries (1 files):
- jfmk-3766414-supplementary.pdf
